# Supplementary material for: Impact of Air Pollution Control Devices on VOC Profiles and Emissions from Municipal Waste Incineration Plant
Source: Toxics. 2025 Dec 11;13(12):1067. doi: 10.3390/toxics13121067 (PMC12737556; doi:10.3390/toxics13121067)
Supplement: Supplementary file 1 [file toxics-13-01067-s001.zip]

Archive with 1 entries (1 files):
- toxics-3993415-supplementary.pdf
